# Supplementary material for: Innovative Plant-Based Nutraceuticals: Enhancing Iron Bioavailability to Address Iron Deficiency Anaemia
Source: Antioxidants (Basel). 2025 Nov 5;14(11):1335. doi: 10.3390/antiox14111335 (PMC12649512; doi:10.3390/antiox14111335)
Supplement: Supplementary file 1 [file antioxidants-14-01335-s001.zip]

Archive with 1 entries (1 files):
- antioxidants-3914324-supplementary.pdf
